# Supplementary material for: Morphometric comparisons of plant-mimetic juvenile fish associated with plant debris observed in the coastal subtropical waters around Kuchierabu-jima Island, southern Japan
Source: PeerJ. 2016 Jul 26;4:e2268. doi: 10.7717/peerj.2268 (PMC4974952; doi:10.7717/peerj.2268)
Supplement: Dataset S1 — Specific information on vouchers references from the Kagoshima University Museum are also included. [file peerj-04-2268-s002.xlsx]

## Sheet: Dataset_S2
"ID"	"Species"	"Class"	"Details"	Sampling location shown in Fig. S1	“Relative Body Area”	“TL"	"X1"	"Y1"	"X2"	"Y2"	"X3"	"Y3"	"X4"	"Y4"	"X5"	"Y5"	"X6"	"Y6"	"X7"	"Y7"	"X8"	"Y8"	"X9"	"Y9"	"X10"	"Y10"	"X11"	"Y11"	"X12"	"Y12"	"X13"	"Y13"	"X14"	"Y14"	"X15"	"Y15"	"X16"	"Y16"
BAL_01	Canthidermis_maculata	mimetic	Kuchierabu-Jima sample, July 2011	1	0.89	5.12	2.646	2.314	3.205	1.798	3.358	1.75	3.703	1.572	4.336	1.77	3.895	1.875	4.333	2.206	4.743	2.197	4.869	2.378	4.741	2.597	4.326	2.535	4.21	2.986	3.97	2.808	3.772	2.879	3.639	2.966	2.999	2.75
BAL_02	Canthidermis_maculata	mimetic	Kuchierabu-Jima sample, July 2011	1	0.76	4.23	2.475	2.228	2.999	1.811	3.15	1.77	3.323	1.499	4.082	1.847	3.647	1.886	4.029	2.176	4.399	2.117	4.571	2.281	4.406	2.513	4.041	2.482	4.1	2.81	3.71	2.735	3.428	2.858	3.264	2.874	2.856	2.704
KAUMI78695	Canthidermis_maculata	mimetic	Kagoshima University Museum sample, from Nishinoomote Port, Nishinoomote, Tanega-shima island, Osumi Islands, Kagoshima, Japan, 30 July 2015	2	0.81	4.86	1.556	2.667	2.099	2.118	2.846	1.692	3.074	1.581	3.284	0.989	4.889	1.199	5.567	2.167	5.425	2.315	5.968	2.365	6.215	2.834	6.16	3.482	5.456	3.111	5.524	3.229	4.617	3.796	3.747	4.45	2.963	4.062
KAUMI37545-5	Canthidermis_maculata	mimetic	Kagoshima University Museum sample, from Yakushima, Mouth of river of Airport side, Kagoshima, Japan, 28 July 1972	3	0.78	4.58	3.964	4.442	4.407	3.934	5.155	3.52	5.354	3.476	5.947	3.082	7.063	3.152	7.407	4.128	7.282	4.193	8.05	3.839	8.389	4.392	8.174	5.005	7.297	4.721	7.427	4.726	6.52	5.234	5.932	5.623	5.03	5.414
KAUMI37546-1	Canthidermis_maculata	mimetic	Kagoshima University Museum sample, from Yakushima, Mouth of river of Airport side, Kagoshima, Japan, 28 July 1972	3	0.76	4.35	4.084	4.505	4.527	3.947	5.22	3.533	5.405	3.483	5.963	3.119	7.295	3.243	7.414	4.171	7.255	4.236	8.043	3.857	8.282	4.405	8.063	5.004	7.305	4.704	7.439	4.739	6.612	5.263	6.023	5.627	5.196	5.432
KAUMI56904-2	Canthidermis_maculata	mimetic	Kagoshima University Museum sample, from Shimama Port, Minamitane, Tanega-shima Island, Kagoshima Prefecture, Japan, 23 Oct. 2013	4	0.8	4.74	4.979	3.763	5.008	3.687	5.135	3.599	5.186	3.582	5.231	3.522	5.33	3.581	5.492	3.721	5.468	3.728	5.548	3.737	5.684	3.809	5.593	3.823	5.476	3.819	5.514	3.827	5.375	3.909	5.151	3.946	5.08	3.913
KAUMI56905-3	Canthidermis_maculata	mimetic	Kagoshima University Museum sample, from Shimama Port, Minamitane, Tanega-shima Island, Kagoshima Prefecture, Japan, 23 Oct. 2013	4	0.78	4.09	6.431	4.835	6.475	4.738	6.75	4.562	6.822	4.558	7.009	4.49	7.207	4.594	7.238	4.782	7.2	4.786	7.287	4.73	7.319	4.847	7.278	4.972	7.2	4.936	7.239	4.934	7.076	5.076	6.885	5.218	6.69	5.148
KAUMI56906-2	Canthidermis_maculata	mimetic	Kagoshima University Museum sample, from Shimama Port, Minamitane, Tanega-shima Island, Kagoshima Prefecture, Japan, 23 Oct. 2013	4	0.27	3.02	5.407	4.144	5.47	4.029	5.685	3.907	5.742	3.896	5.839	3.868	6.084	3.951	6.158	4.086	6.119	4.095	6.256	4.033	6.323	4.13	6.258	4.239	6.141	4.231	6.187	4.243	6.015	4.356	5.855	4.449	5.656	4.419
KAUMI57859-1	Canthidermis_maculata	mimetic	Kagoshima University Museum sample, from Nomaike Fishing Port, Kasasa, Minamisatsuma, Kagoshima, Japan, 14 Oct. 2013	5	0.23	2.62	6.337	4.843	6.42	4.668	6.768	4.455	6.84	4.436	6.976	4.434	7.309	4.473	7.385	4.743	7.335	4.754	7.474	4.646	7.504	4.856	7.45	5.008	7.348	4.949	7.379	4.956	7.184	5.144	6.972	5.32	6.668	5.218
KAUMI04302	Canthidermis_maculata	mimetic	Kagoshima University Museum sample, off east of Sakinoyama, Kataura, Kasasa, Minamisatsuma, Kagoshima, Japan, 2 Aug. 2006	5	0.66	3.41	5.282	4.19	5.424	3.974	5.794	3.784	5.922	3.802	6.017	3.816	6.222	3.863	6.439	4.095	6.36	4.1	6.566	4.049	6.715	4.21	6.599	4.376	6.371	4.297	6.45	4.313	6.159	4.502	5.938	4.701	5.612	4.585
KAUMI04303	Canthidermis_maculata	mimetic	Kagoshima University Museum sample, off east of Sakinoyama, Kataura, Kasasa, Minamisatsuma, Kagoshima, Japan, 2 Aug. 2006	5	0.77	4.43	5.307	4.307	5.452	4.094	5.717	3.905	5.815	3.858	6.159	3.826	6.351	3.937	6.559	4.18	6.515	4.207	6.694	4.175	6.869	4.344	6.785	4.524	6.51	4.43	6.547	4.447	6.294	4.622	6.024	4.806	5.678	4.72
KAUMI63237	Canthidermis_maculata	mimetic	Kagoshima University Museum sample, off Bandokorobana National Park, Beppu, Ei, Minamikyushu, Kagoshima, Japan, 13 July 2014	6	0.16	1.95	5.563	4.474	5.731	4.263	6.058	4.095	6.135	4.08	6.542	3.987	6.733	4.095	6.918	4.44	6.843	4.435	7.135	4.322	7.153	4.536	7.098	4.701	6.864	4.677	6.934	4.69	6.601	4.909	6.326	5.079	6.019	5.004
EPHI_01	Platax_orbicularis	mimetic	Kuchierabu-Jima sample, July 2011	1	0.15	1.72	2.658	2.785	2.926	2.164	3.094	1.929	3.449	1.511	4.217	0.98	3.791	2.046	4.127	2.485	4.344	2.386	4.409	2.613	4.331	2.829	4.085	2.866	4.169	4.273	3.531	3.355	3.264	3.297	3.085	3.275	2.908	3.058
EPHI_02	Platax_orbicularis	mimetic	Kuchierabu-Jima sample, July 2011	1	0.18	1.75	2.182	2.571	2.798	1.718	3.07	1.35	3.611	0.84	4.73	0.412	4.117	1.571	4.468	2.446	4.889	2.364	4.94	2.748	4.794	3.068	4.406	2.874	5.206	4.684	3.434	3.765	2.93	3.541	2.706	3.483	2.468	3.071
EPHI_03	Platax_orbicularis	mimetic	Kuchierabu-Jima sample, July 2011	1	0.16	1.72	2.929	2.728	3.06	2.376	3.133	2.287	3.345	2.002	3.912	1.537	3.65	2.274	3.921	2.464	4.06	2.442	4.143	2.551	4.053	2.652	3.932	2.655	4.197	3.422	3.546	3.085	3.383	3.058	3.279	3.066	3.105	2.896
EPHI_04	Platax_orbicularis	mimetic	Kuchierabu-Jima sample, July 2011	1	0.15	1.71	3.056	2.594	3.209	2.293	3.274	2.238	3.539	2.048	4.031	1.874	3.786	2.206	3.968	2.432	4.124	2.372	4.23	2.534	4.156	2.699	3.963	2.619	4.09	3.083	3.663	2.939	3.465	2.922	3.35	2.917	3.218	2.774
EPHI_05	Platax_orbicularis	mimetic	Kuchierabu-Jima sample, July 2011	1	0.83	3.14	2.528	2.732	2.887	2.085	2.972	1.979	3.74	1.196	4.721	0.927	3.944	1.999	4.282	2.609	4.549	2.505	4.601	2.808	4.434	3.04	4.186	3.026	4.282	4.685	3.354	3.514	3.136	3.372	2.947	3.355	2.733	3.041
EPHI_06	Platax_orbicularis	mimetic	Kuchierabu-Jima sample, July 2011	1	0.66	2.52	2.906	2.565	3.153	2.124	3.231	2.039	3.771	1.645	4.386	1.455	3.865	2.035	4.08	2.417	4.258	2.379	4.372	2.542	4.257	2.715	4.071	2.661	4.22	3.618	3.562	3.103	3.364	2.999	3.247	2.994	3.084	2.797
EPHI_07	Platax_orbicularis	mimetic	Kuchierabu-Jima sample, July 2011	1	0.17	1.88	3.178	2.617	3.388	2.311	3.562	2.221	3.692	2.167	3.947	2.105	3.85	2.336	4.005	2.588	4.115	2.608	4.156	2.697	4.093	2.765	3.979	2.751	4.049	3.33	3.652	3.022	3.51	2.972	3.402	2.96	3.288	2.793
H0602_01	Platax_orbicularis	mimetic	Kuchierabu-Jima sample, June 2006	1	0.24	1.92	2.866	2.525	3.113	2.084	3.191	1.999	3.731	1.605	4.346	1.415	3.825	1.995	4.04	2.377	4.218	2.339	4.332	2.502	4.217	2.675	4.031	2.621	4.18	3.578	3.522	3.063	3.324	2.959	3.207	2.954	3.044	2.757
H0602_02	Platax_orbicularis	mimetic	Kuchierabu-Jima sample, June 2006	1	0.23	1.86	3.176	2.615	3.386	2.309	3.56	2.219	3.69	2.165	3.945	2.103	3.848	2.334	4.003	2.586	4.113	2.606	4.154	2.695	4.091	2.763	3.977	2.749	4.047	3.328	3.65	3.02	3.508	2.97	3.4	2.958	3.286	2.791
H0603_01	Platax_orbicularis	mimetic	Kuchierabu-Jima sample, June 2006	1	0.2	1.78	2.19	2.579	2.806	1.726	3.078	1.358	3.619	0.848	4.738	0.42	4.125	1.579	4.476	2.454	4.897	2.372	4.948	2.756	4.802	3.076	4.414	2.882	5.214	4.692	3.442	3.773	2.938	3.549	2.714	3.491	2.476	3.079
H0603_02	Platax_orbicularis	mimetic	Kuchierabu-Jima sample, July 2006	1	0.25	1.89	2.864	2.523	3.111	2.082	3.189	1.997	3.729	1.603	4.344	1.413	3.823	1.993	4.038	2.375	4.216	2.337	4.33	2.5	4.215	2.673	4.029	2.619	4.178	3.576	3.52	3.061	3.322	2.957	3.205	2.952	3.042	2.755
H0603_03	Platax_orbicularis	mimetic	Kuchierabu-Jima sample, July 2006	1	0.85	4.9	5.305	4.356	5.484	4.149	5.845	3.937	5.958	3.894	6.256	3.735	6.728	4.01	6.761	4.272	6.725	4.315	6.998	4.267	7.152	4.363	7.101	4.487	6.715	4.578	6.743	4.628	6.405	4.828	6.137	5.037	5.764	4.876
H0605_02	Platax_orbicularis	mimetic	Kuchierabu-Jima sample, July 2006	1	0.19	1.78	2.185	2.574	2.801	1.721	3.073	1.353	3.614	0.843	4.733	0.415	4.12	1.574	4.471	2.449	4.892	2.367	4.943	2.751	4.797	3.071	4.409	2.877	5.209	4.687	3.437	3.768	2.933	3.544	2.709	3.486	2.471	3.074
H0605_02	Platax_orbicularis	mimetic	Kuchierabu-Jima sample, July 2006	1	0.14	1.55	3.042	2.58	3.195	2.279	3.26	2.224	3.525	2.034	4.017	1.86	3.772	2.192	3.954	2.418	4.11	2.358	4.216	2.52	4.142	2.685	3.949	2.605	4.076	3.069	3.649	2.925	3.451	2.908	3.336	2.903	3.204	2.76
H0604_01	Platax_orbicularis	mimetic	Kuchierabu-Jima sample, August 2006	1	0.19	1.86	2.191	2.58	2.807	1.727	3.079	1.359	3.62	0.849	4.739	0.421	4.126	1.58	4.477	2.455	4.898	2.373	4.949	2.757	4.803	3.077	4.415	2.883	5.215	4.693	3.443	3.774	2.939	3.55	2.715	3.492	2.477	3.08
H0604_02	Platax_orbicularis	mimetic	Kuchierabu-Jima sample, August 2006	1	0.18	1.84	2.202	2.591	2.818	1.738	3.09	1.37	3.631	0.86	4.75	0.432	4.137	1.591	4.488	2.466	4.909	2.384	4.96	2.768	4.814	3.088	4.426	2.894	5.226	4.704	3.454	3.785	2.95	3.561	2.726	3.503	2.488	3.091
H0605_01	Platax_orbicularis	mimetic	Kuchierabu-Jima sample, August 2006	1	0.17	1.88	2.197	2.586	2.813	1.733	3.085	1.365	3.626	0.855	4.745	0.427	4.132	1.586	4.483	2.461	4.904	2.379	4.955	2.763	4.809	3.083	4.421	2.889	5.221	4.699	3.449	3.78	2.945	3.556	2.721	3.498	2.483	3.086
H0607_01	Platax_orbicularis	mimetic	Kuchierabu-Jima sample, August 2006	1	0.15	1.63	2.876	2.414	3.029	2.113	3.094	2.058	3.359	1.868	3.851	1.694	3.606	2.026	3.788	2.252	3.944	2.192	4.05	2.354	3.976	2.519	3.783	2.439	3.91	2.903	3.483	2.759	3.285	2.742	3.17	2.737	3.038	2.594
H0607_02	Platax_orbicularis	mimetic	Kuchierabu-Jima sample, August 2006	1	0.14	1.68	3.069	2.607	3.222	2.306	3.287	2.251	3.552	2.061	4.044	1.887	3.799	2.219	3.981	2.445	4.137	2.385	4.243	2.547	4.169	2.712	3.976	2.632	4.103	3.096	3.676	2.952	3.478	2.935	3.363	2.93	3.231	2.787
LOB_01	Lobotes_surinamensis	mimetic	Kuchierabu-Jima sample, July 2011	1	0.26	1.27	2.078	2.51	2.621	1.986	2.915	1.791	3.275	1.583	4.77	1.985	3.994	1.863	4.593	2.376	4.989	2.309	5.331	2.649	4.923	3.01	4.503	2.874	4.846	3.092	3.874	3.278	3.087	3.261	3.019	3.279	2.477	2.921
LOB_02	Lobotes_surinamensis	mimetic	Kuchierabu-Jima sample, July 2011	1	0.25	1.25	2.625	2.571	3.012	2.175	3.241	2.031	3.533	1.917	4.372	2.012	4.027	2.043	4.402	2.345	4.662	2.259	4.776	2.533	4.655	2.765	4.391	2.735	4.595	2.819	3.974	3.021	3.412	3.046	3.353	3.064	2.938	2.848
LOB_03	Lobotes_surinamensis	mimetic	Kuchierabu-Jima sample, July 2011	1	0.31	1.31	3.143	2.491	3.4	2.261	3.473	2.241	3.651	2.227	4.002	2.288	3.781	2.298	3.953	2.44	4.054	2.427	4.11	2.548	4.033	2.643	3.935	2.599	4.009	2.682	3.759	2.696	3.512	2.721	3.478	2.725	3.317	2.635
LOB_04	Lobotes_surinamensis	mimetic	Kuchierabu-Jima sample, July 2011	1	0.45	1.74	3.153	2.508	3.381	2.3	3.48	2.267	3.624	2.247	3.965	2.358	3.785	2.333	3.94	2.486	4.045	2.461	4.1	2.583	4.039	2.7	3.912	2.639	3.97	2.696	3.725	2.752	3.476	2.773	3.444	2.777	3.281	2.665
LOB_05	Lobotes_surinamensis	mimetic	Kuchierabu-Jima sample, July 2011	1	0.32	1.31	3.238	2.538	3.424	2.297	3.544	2.257	3.66	2.221	3.991	2.326	3.821	2.318	3.988	2.461	4.083	2.446	4.136	2.521	4.074	2.613	3.975	2.607	3.994	2.676	3.804	2.738	3.608	2.749	3.56	2.751	3.385	2.654
LOB_06	Lobotes_surinamensis	mimetic	Kuchierabu-Jima sample, July 2011	1	0.34	2.06	3.192	2.555	3.357	2.292	3.455	2.236	3.578	2.195	3.956	2.243	3.757	2.257	3.927	2.36	4.046	2.333	4.112	2.431	4.063	2.523	3.931	2.515	4.027	2.581	3.781	2.659	3.6	2.71	3.548	2.725	3.353	2.651
KAUMI84045	Lobotes_surinamensis	mimetic	Kagoshima University Museum sample, off Kaihama, Kasasa, Minamisatsuma, Kagoshima, Japan, 31 Oct. 2015	5	0.47	4.13	0.477	1.634	0.692	1.442	1.332	0.901	1.524	0.832	1.832	0.337	3.385	0.611	3.67	1.32	3.397	1.384	4.147	1.285	4.385	1.663	4.071	2.094	3.286	1.931	3.513	1.972	2.652	2.431	1.634	2.518	0.942	2.134
KAUMI55912	Lobotes_surinamensis	mimetic	Kagoshima University Museum sample, Nakayama Fishing Port, Noma, Nakatane, Kumage-gun, Tanega-shima island, Osumi Islands, Kagoshima, Japan, 2 Aug. 2013	7	0.73	7.6	3.796	5.096	4.072	4.828	5.304	3.828	5.634	3.703	6.285	2.757	9.284	3.168	9.587	4.756	9.248	4.81	10.533	4.355	11.167	5.47	10.283	6.514	9.034	5.801	9.4	5.827	7.606	6.506	5.83	6.577	4.634	5.997
KAUMI56128	Lobotes_surinamensis	mimetic	Kagoshima University Museum sample, Sumiyoshi Port, Nishinoomote, Tanega-shima Island, Kagoshima, Japan, 29 Aug. 2013	2	1.015	11.24	1.934	5.223	2.386	4.771	4.255	3.047	4.642	2.837	5.738	1.451	10.349	2.144	10.768	4.272	10.107	4.384	12.363	3.804	13.024	5.207	12.122	6.528	9.929	5.803	10.316	5.803	7.786	6.947	5.207	7.092	3.417	6.544
KAUMI56889	Lobotes_surinamensis	mimetic	Kagoshima University Museum sample, from Shimama Port, Minamitane, Tanega-shima Island, Kagoshima Prefecture, Japan, 23 Oct. 2013	4	0.53	4.7	2.14	3.093	2.313	2.893	3	2.212	3.273	2.096	3.834	1.629	5.559	1.976	5.67	2.778	5.455	2.778	6.351	2.705	6.598	3.198	6.215	3.649	5.36	3.418	5.481	3.465	4.594	3.932	3.482	4.005	2.722	3.649
KAUMI56894	Lobotes_surinamensis	mimetic	Kagoshima University Museum sample, from Shimama Port, Minamitane, Tanega-shima Island, Kagoshima Prefecture, Japan, 23 Oct. 2013	4	0.31	1.55	0.674	0.935	0.739	0.864	1.013	0.666	1.073	0.646	1.202	0.543	1.614	0.61	1.738	0.829	1.668	0.858	1.903	0.788	2.03	0.917	1.903	1.073	1.642	1.04	1.723	1.07	1.424	1.19	1.099	1.238	0.886	1.153
KAUMI355	Lobotes_surinamensis	mimetic	Kagoshima University Museum sample, Off east of Sakinoyama, Kataura, Kasasa, Minamisatsuma, Kagoshima, Japan, 11 July 2006	5	0.49	4.44	3.904	4.075	4.121	3.921	4.744	3.433	5.005	3.342	5.353	2.926	6.85	3.115	7.352	3.989	7.188	3.989	7.864	3.897	8.013	4.244	7.941	4.611	7.101	4.611	7.255	4.616	6.203	5.152	5.217	5.181	4.462	4.809
KAUMI03120	Lobotes_surinamensis	mimetic	Kagoshima University Museum sample, Off east of Sakinoyama, Kataura, Kasasa, Minamisatsuma, Kagoshima, Japan, 11 Aug. 2006	5	0.98	9.03	5.733	6.738	6.088	6.505	7.425	5.402	8.013	5.095	8.969	3.943	12.696	4.642	13.039	6.334	12.536	6.468	14.093	5.917	14.706	7.032	13.995	8.136	12.304	7.731	13.064	7.939	10.673	8.798	8.307	8.896	6.971	8.209
KAUMI03121	Lobotes_surinamensis	mimetic	Kagoshima University Museum sample, Off east of Sakinoyama, Kataura, Kasasa, Minamisatsuma, Kagoshima, Japan, 11 Aug. 2006	5	0.68	5.36	3.208	3.912	3.431	3.696	4.399	2.944	4.588	2.888	5.256	2.366	7.373	2.798	7.478	3.745	7.227	3.731	8.105	3.564	8.376	4.135	8.014	4.748	7.081	4.462	7.346	4.553	6.113	5.124	4.692	5.145	3.835	4.664
KAUMI20423	Lobotes_surinamensis	mimetic	Kagoshima University Museum sample, Off east of Sakinoyama, Kataura, Kasasa, Minamisatsuma, Kagoshima, Japan, 7 Nov. 2007	5	0.73	7.57	3.676	4.901	3.984	4.645	5.13	3.72	5.333	3.614	5.8	2.627	9.07	3.094	9.484	4.513	9.176	4.557	10.489	4.213	10.983	5.174	10.339	6.003	9.008	5.641	9.405	5.685	7.563	6.549	5.606	6.558	4.425	5.941
KAUMI21776	Lobotes_surinamensis	mimetic	Kagoshima University Museum sample, West of Kamazeno-hana, Kurio, Yakushima, Kumage, Kagoshima, Japan, 30 July 2009	8	0.7	5.55	3.538	4.373	3.748	4.125	4.58	3.308	4.857	3.166	5.405	2.521	7.593	2.993	7.818	3.923	7.586	3.983	8.493	3.608	8.958	4.35	8.47	5.055	7.466	4.732	7.676	4.807	6.387	5.377	5.097	5.467	4.22	5.04
KAUMI63232	Lobotes_surinamensis	mimetic	Kagoshima University Museum sample, off Bandokorobana National Park, Beppu, Ei, Minamikyushu, Kagoshima, Japan, 13 July 2014	6	0.38	3.3	1.021	1.765	1.156	1.606	1.655	1.107	1.773	1.041	2.097	0.661	3.279	0.898	3.471	1.524	3.336	1.557	3.774	1.364	4.072	1.843	3.696	2.24	3.242	2.002	3.451	2.052	2.653	2.391	1.933	2.457	1.446	2.182
KAUMI63233	Lobotes_surinamensis	mimetic	Kagoshima University Museum sample, off Bandokorobana National Park, Beppu, Ei, Minamikyushu, Kagoshima, Japan, 13 July 2014	6	0.29	1.72	1.217	1.365	1.311	1.273	1.609	1.077	1.684	1.051	1.879	0.949	2.38	1.032	2.513	1.268	2.387	1.324	2.578	1.225	2.786	1.416	2.597	1.624	2.368	1.525	2.445	1.556	2.08	1.713	1.72	1.764	1.439	1.621
KAUMI56910-1	Lobotes_surinamensis	mimetic	Kagoshima University Museum sample, from Shimama Port, Minamitane, Tanega-shima Island, Kagoshima Prefecture, Japan, 23 Oct. 2013	4	0.38	3.31	4.29	4.096	4.46	3.963	5.038	3.565	5.176	3.508	5.673	3.191	6.654	3.333	6.862	3.934	6.692	3.968	7.132	3.892	7.454	4.238	7.113	4.588	6.611	4.403	6.739	4.441	6.057	4.797	5.199	4.906	4.702	4.617
KAUMI56911-4	Lobotes_surinamensis	mimetic	Kagoshima University Museum sample, from Shimama Port, Minamitane, Tanega-shima Island, Kagoshima Prefecture, Japan, 23 Oct. 2013	4	0.29	2.05	5.355	4.345	5.461	4.224	5.822	3.997	5.92	3.969	6.109	3.916	6.616	3.904	6.802	4.214	6.747	4.252	7.046	4.171	7.188	4.388	6.968	4.587	6.706	4.501	6.802	4.501	6.409	4.728	5.97	4.786	5.57	4.627
Crit01_01	Nageia_nagi	model	Kuchierabu-Jima sample, 2011	4	0.32	1.98	5.609	4.246	5.723	3.936	5.939	3.756	6.212	3.654	6.534	3.618	6.868	3.638	7.166	3.724	7.447	3.891	7.655	4.14	7.525	4.433	7.309	4.625	7.076	4.739	6.758	4.816	6.461	4.837	6.126	4.763	5.788	4.584
Crit01_02	Nageia_nagi	model	Kuchierabu-Jima sample, 2011	1	0.67	5.27	5.27	4.319	5.445	3.981	5.772	3.813	6.122	3.752	6.497	3.744	6.856	3.805	7.244	3.936	7.578	4.111	7.912	4.384	7.668	4.719	7.354	4.923	6.991	5.069	6.51	5.139	6.118	5.106	5.751	4.959	5.462	4.747
Crit01_03	Acer_morifolium	model	Kuchierabu-Jima sample, 2011	1	0.93	4.15	5.526	4.495	5.657	4.232	5.844	4.037	6.083	3.899	6.407	3.81	6.774	3.829	7.064	3.942	7.33	4.147	7.468	4.453	7.339	4.725	7.131	4.893	6.78	5.012	6.456	5.04	6.153	4.997	5.875	4.89	5.664	4.725
Crit01_04	Nageia_nagi	model	Kuchierabu-Jima sample, 2011	1	0.92	3.38	5.171	4.489	5.351	4.053	5.656	3.853	6.06	3.735	6.533	3.735	6.969	3.8	7.32	3.959	7.634	4.163	7.907	4.497	7.716	4.738	7.369	4.966	7.035	5.134	6.578	5.231	6.101	5.219	5.762	5.129	5.367	4.905
Crit01_05	Nageia_nagi	model	Kuchierabu-Jima sample, 2011	1	0.97	3.16	5.636	4.187	5.807	3.881	6.11	3.719	6.385	3.63	6.7	3.627	7.034	3.709	7.303	3.82	7.523	3.982	7.755	4.202	7.581	4.502	7.382	4.716	7.098	4.862	6.768	4.927	6.416	4.92	6.064	4.758	5.777	4.544
Crit01_06	Nageia_nagi	model	Kuchierabu-Jima sample, 2011	1	0.9	3.17	5.654	4.37	5.816	4.052	6.046	3.881	6.312	3.78	6.618	3.755	6.868	3.78	7.165	3.92	7.401	4.07	7.621	4.309	7.434	4.56	7.187	4.743	6.911	4.853	6.636	4.902	6.33	4.902	6.015	4.804	5.807	4.654
Crit01_07	Nageia_nagi	model	Kuchierabu-Jima sample, 2011	1	0.88	4.06	5.401	4.352	5.543	3.944	5.829	3.695	6.249	3.585	6.652	3.565	7.032	3.646	7.439	3.809	7.733	3.997	7.998	4.376	7.761	4.739	7.492	4.923	7.162	5.041	6.795	5.126	6.351	5.114	5.89	4.984	5.551	4.731
Crit01_08	Acer_morifolium	model	Kuchierabu-Jima sample, 2011	1	0.89	3.08	5.31	4.524	5.477	4.088	5.844	3.802	6.203	3.668	6.635	3.598	7.096	3.643	7.512	3.79	7.911	4.051	8.237	4.398	7.985	4.711	7.671	4.964	7.369	5.144	6.929	5.254	6.513	5.262	5.983	5.099	5.575	4.879
Crit01_09	Acer_morifolium	model	Kuchierabu-Jima sample, 2011	1	0.87	3.16	5.418	4.479	5.654	4.108	5.981	3.851	6.319	3.68	6.702	3.643	7.086	3.668	7.477	3.843	7.762	4.112	7.897	4.516	7.689	4.854	7.432	5.038	7.086	5.189	6.71	5.262	6.303	5.262	5.924	5.184	5.557	4.968
Crit01_10	Acer_morifolium	model	Kuchierabu-Jima sample, 2011	1	0.88	2.98	5.857	4.474	5.984	4.229	6.208	4.07	6.465	4.001	6.718	3.997	7.003	4.058	7.248	4.184	7.435	4.335	7.598	4.519	7.452	4.698	7.272	4.869	7.048	4.984	6.758	5.037	6.461	5.024	6.175	4.935	5.959	4.751
Crit01_11	Nageia_nagi	model	Kuchierabu-Jima sample, 2011	1	0.83	2.96	5.63	4.502	5.856	4.168	6.144	3.963	6.471	3.878	6.801	3.875	7.135	3.927	7.45	4.046	7.716	4.214	7.93	4.465	7.731	4.7	7.437	4.89	7.119	5.009	6.804	5.083	6.468	5.104	6.141	5.055	5.816	4.841
Crit01_12	Nageia_sp	model	Kuchierabu-Jima sample, 2011	1	0.74	2.49	5.48	4.459	5.679	4.076	5.972	3.865	6.324	3.728	6.761	3.725	7.135	3.826	7.462	3.988	7.78	4.223	8.104	4.624	7.74	4.92	7.404	5.138	7.07	5.248	6.673	5.327	6.321	5.294	5.954	5.162	5.615	4.957
Crit01_13	Nageia_sp	model	Kuchierabu-Jima sample, 2011	1	0.62	2.37	5.162	4.405	5.39	4.062	5.692	3.866	6.014	3.76	6.414	3.744	6.813	3.797	7.217	3.952	7.58	4.176	7.878	4.543	7.649	4.869	7.364	5.086	7.05	5.224	6.601	5.302	6.181	5.318	5.672	5.135	5.333	4.816
Crit01_14	Nageia_nagi	model	Kuchierabu-Jima sample, 2011	1	0.91	3.45	5.722	4.575	5.804	4.245	6.055	4.037	6.346	3.939	6.679	3.939	7.018	4.009	7.33	4.162	7.587	4.336	7.783	4.529	7.596	4.771	7.398	4.927	7.098	5.095	6.783	5.177	6.471	5.187	6.135	5.107	5.841	4.902
Crit01_15	Acer_morifolium	model	Kuchierabu-Jima sample, 2011	1	0.94	3.14	5.584	4.532	5.801	4.226	6.079	4.046	6.358	3.942	6.679	3.939	7.018	4.009	7.342	4.131	7.584	4.284	7.832	4.526	7.615	4.786	7.361	4.957	7.064	5.095	6.734	5.174	6.385	5.19	5.985	5.086	5.722	4.847
Crit01_16	Acer_morifolium	model	Kuchierabu-Jima sample, 2011	1	0.83	3	5.599	4.498	5.81	4.205	6.046	4.043	6.294	3.945	6.569	3.93	6.963	4.031	7.196	4.15	7.37	4.294	7.535	4.514	7.318	4.752	7.125	4.868	6.908	4.979	6.599	5.052	6.349	5.043	6.07	4.966	5.777	4.795
Crit02_01	Neolitsea_sericea	model	Kuchierabu-Jima sample, 2011	1	0.65	2.38	5.452	4.528	5.686	4.167	6.006	4.005	6.364	3.915	6.682	3.899	7.12	3.971	7.444	4.111	7.755	4.326	7.886	4.547	7.706	4.737	7.413	4.895	7.064	4.998	6.644	5.054	6.249	5.038	5.882	4.967	5.63	4.799
Crit02_02	Neolitsea_sericea	model	Kuchierabu-Jima sample, 2011	1	0.62	2.45	5.159	4.399	5.491	4.018	5.893	3.827	6.279	3.76	6.69	3.736	7.163	3.789	7.615	3.931	8.018	4.175	8.188	4.541	7.98	4.947	7.578	5.15	7.167	5.283	6.677	5.362	6.146	5.308	5.702	5.134	5.333	4.852
Crit02_03	Neolitsea_sericea	model	Kuchierabu-Jima sample, 2011	1	0.66	2.33	5.134	4.546	5.424	4.143	5.81	3.832	6.225	3.687	6.698	3.678	7.155	3.774	7.611	3.923	8.014	4.168	8.271	4.508	7.951	4.869	7.57	5.139	7.184	5.309	6.682	5.392	6.163	5.367	5.715	5.21	5.37	4.948
Crit02_04	Neolitsea_sericea	model	Kuchierabu-Jima sample, 2011	1	0.54	1.97	5.773	4.407	5.941	4.139	6.14	4.033	6.411	3.977	6.703	3.971	6.934	4.011	7.155	4.105	7.354	4.214	7.575	4.394	7.435	4.6	7.254	4.73	7.005	4.83	6.697	4.88	6.364	4.861	6.106	4.777	5.904	4.637
Crit02_05	Neolitsea_sericea	model	Kuchierabu-Jima sample, 2011	1	0.53	2.04	5.571	4.453	5.81	4.176	6.081	4.055	6.361	3.983	6.716	3.974	7.005	4.055	7.279	4.152	7.531	4.301	7.715	4.541	7.544	4.73	7.276	4.883	6.968	4.976	6.601	5.029	6.224	4.989	5.929	4.88	5.704	4.709
Crit02_06	Neolitsea_sericea	model	Kuchierabu-Jima sample, 2011	1	0.52	1.89	5.477	4.494	5.652	4.192	5.963	4.077	6.346	4.011	6.781	4.061	7.089	4.077	7.45	4.173	7.715	4.313	8.063	4.55	7.749	4.824	7.453	4.97	7.068	5.057	6.663	5.129	6.23	5.113	5.866	4.979	5.605	4.799
Crit02_07	Neolitsea_sericea	model	Kuchierabu-Jima sample, 2011	1	0.54	2.08	5.169	4.357	5.411	4.039	5.725	3.861	6.048	3.761	6.439	3.757	6.773	3.801	7.14	3.922	7.435	4.119	7.713	4.466	7.414	4.676	7.1	4.777	6.737	4.841	6.342	4.889	5.991	4.877	5.673	4.829	5.378	4.688
Crit02_08	Neolitsea_sericea	model	Kuchierabu-Jima sample, 2011	1	0.48	1.45	5.227	4.326	5.411	4.039	5.735	3.887	6.066	3.826	6.429	3.818	6.791	3.866	7.138	3.951	7.441	4.096	7.703	4.35	7.445	4.632	7.138	4.794	6.775	4.919	6.408	5.003	6.05	5.024	5.675	4.915	5.36	4.669
Crit02_09	Neolitsea_sericea	model	Kuchierabu-Jima sample, 2011	1	0.44	1.56	5.294	4.483	5.459	4.177	5.757	4.016	6.08	3.895	6.427	3.842	6.785	3.887	7.096	3.975	7.406	4.173	7.632	4.439	7.451	4.685	7.152	4.866	6.834	4.971	6.443	5.048	6.036	5.024	5.689	4.931	5.39	4.757
Crit02_10	Neolitsea_sericea	model	Kuchierabu-Jima sample, 2011	1	0.51	2.08	5.281	4.388	5.466	4.073	5.78	3.888	6.107	3.803	6.397	3.771	6.772	3.815	7.131	3.924	7.401	4.089	7.696	4.335	7.434	4.593	7.147	4.767	6.829	4.879	6.45	4.948	6.059	4.956	5.732	4.887	5.446	4.738
Crit02_11	Neolitsea_sericea	model	Kuchierabu-Jima sample, 2011	1	0.53	1.97	5.271	4.336	5.473	4.022	5.771	3.868	6.07	3.796	6.392	3.8	6.743	3.872	7.058	3.981	7.32	4.131	7.562	4.449	7.34	4.711	7.054	4.856	6.735	4.941	6.421	4.981	6.062	4.961	5.695	4.828	5.453	4.634
Crit02_12	Neolitsea_sericea	model	Kuchierabu-Jima sample, 2011	1	0.58	1.96	5.384	4.414	5.574	4.168	5.848	4.055	6.158	4.007	6.485	3.998	6.783	4.043	7.114	4.099	7.465	4.248	7.799	4.454	7.505	4.583	7.187	4.756	6.88	4.849	6.509	4.865	6.203	4.861	5.852	4.809	5.562	4.66
Crit02_13	Neolitsea_sericea	model	Kuchierabu-Jima sample, 2011	1	0.31	1.42	5.17	4.56	5.379	4.233	5.666	4.048	5.984	3.895	6.323	3.838	6.71	3.903	7.024	4.04	7.262	4.209	7.448	4.427	7.238	4.641	7.024	4.818	6.758	4.983	6.444	5.1	6.073	5.149	5.702	5.068	5.383	4.854
Crit02_14	Castanopsis_sieboldii	model	Kuchierabu-Jima sample, 2011	1	0.3	1.27	5.159	4.512	5.421	4.258	5.695	4.1	5.989	4.032	6.279	4.004	6.598	4.052	6.933	4.141	7.263	4.266	7.658	4.37	7.396	4.677	6.961	4.915	6.598	4.995	6.267	5.003	5.993	4.983	5.703	4.915	5.392	4.81
Crit02_15	Castanopsis_sieboldii	model	Kuchierabu-Jima sample, 2011	1	0.27	1.29	5.432	4.22	5.609	3.97	5.835	3.829	6.105	3.744	6.391	3.736	6.706	3.809	7.02	3.93	7.278	4.115	7.496	4.329	7.347	4.603	7.129	4.825	6.863	4.954	6.488	5.019	6.141	4.881	5.742	4.785	5.529	4.567
Crit02_16	Castanopsis_sieboldii	model	Kuchierabu-Jima sample, 2011	1	0.25	1.25	5.21	4.407	5.436	4.112	5.746	3.931	6.085	3.838	6.456	3.842	6.782	3.919	7.069	4.08	7.29	4.27	7.528	4.512	7.315	4.705	7.117	4.85	6.835	4.907	6.436	5.032	6.032	5.032	5.686	4.951	5.391	4.745
Crit02_17	Castanopsis_sieboldii	model	Kuchierabu-Jima sample, 2011	1	0.22	1.14	5.287	4.477	5.48	4.243	5.742	4.086	5.996	4.022	6.303	3.973	6.609	3.985	6.907	4.054	7.165	4.163	7.387	4.372	7.234	4.647	6.988	4.82	6.669	4.941	6.335	4.977	6.041	4.969	5.746	4.905	5.46	4.743
Crit02_18	Castanopsis_sieboldii	model	Kuchierabu-Jima sample, 2011	1	0.18	1.03	5.175	4.4	5.372	4.097	5.687	3.936	6.013	3.876	6.34	3.851	6.683	3.92	6.961	4.045	7.231	4.19	7.553	4.452	7.332	4.638	6.997	4.815	6.703	4.924	6.38	4.984	6.038	4.992	5.663	4.9	5.344	4.714
Crit02_19	Castanopsis_sieboldii	model	Kuchierabu-Jima sample, 2011	1	0.46	2.08	5.255	4.408	5.425	4.121	5.695	3.952	5.965	3.863	6.296	3.819	6.666	3.863	6.989	3.996	7.271	4.182	7.517	4.448	7.316	4.654	7.005	4.815	6.703	4.916	6.473	4.952	6.122	4.94	5.788	4.883	5.473	4.746
Crit02_20	Castanopsis_sieboldii	model	Kuchierabu-Jima sample, 2011	1	0.32	2.11	5.387	4.35	5.565	4.032	5.799	3.866	6.117	3.774	6.44	3.786	6.73	3.858	7.016	3.979	7.254	4.128	7.508	4.362	7.238	4.584	6.948	4.701	6.657	4.745	6.424	4.846	6.125	4.899	5.791	4.838	5.52	4.641
Crit02_21	Castanopsis_sieboldii	model	Kuchierabu-Jima sample, 2011	1	0.31	2.06	4.122	4.634	4.656	4.057	5.245	3.56	5.865	3.339	6.583	3.265	7.411	3.321	8.111	3.634	8.651	4.002	9.026	4.431	8.749	5.07	8.148	5.389	7.43	5.647	6.564	5.61	5.846	5.604	5.22	5.414	4.772	5.064
Crit02_22	Castanopsis_sieboldii	model	Kuchierabu-Jima sample, 2011	1	0.17	1.13	4.778	4.465	5.14	4.122	5.466	3.667	5.963	3.373	6.601	3.281	7.197	3.403	7.663	3.716	8.093	4.066	8.455	4.557	8.062	4.883	7.638	5.239	7.154	5.472	6.583	5.57	6.018	5.478	5.558	5.22	5.165	4.907
Crit02_23	Castanopsis_sieboldii	model	Kuchierabu-Jima sample, 2011	1	0.12	1.09	5.021	4.66	5.397	4.271	5.79	4.034	6.175	3.931	6.641	3.874	7.05	3.862	7.525	3.931	7.901	4.197	8.233	4.52	8.008	4.901	7.525	5.102	7.071	5.192	6.551	5.167	6.138	5.147	5.806	5.044	5.438	4.823
Crit02_24	Castanopsis_sieboldii	model	Kuchierabu-Jima sample, 2011	1	0.12	1	3.741	4.514	4.201	3.861	4.763	3.437	5.573	3.253	6.245	3.29	6.963	3.271	7.856	3.364	8.722	3.63	9.302	4.183	8.943	5.039	8.317	5.453	7.497	5.711	6.586	5.757	5.711	5.619	4.956	5.463	4.201	5.113
Crit02_25	Castanopsis_sieboldii	model	Kuchierabu-Jima sample, 2011	1	0.16	1.14	3.569	4.751	3.937	3.802	4.766	3.278	5.788	2.937	6.773	2.845	7.74	2.863	8.706	3.029	9.563	3.581	9.866	4.29	9.719	5.183	8.955	5.745	7.813	6.196	6.736	6.297	5.788	6.168	4.849	5.957	4.122	5.57
Crit02_26	Castanopsis_sieboldii	model	Kuchierabu-Jima sample, 2011	1	0.11	0.95	3.06	4.705	3.612	3.738	4.514	3.103	5.647	2.836	6.696	2.771	7.737	2.836	8.759	3.075	9.661	3.627	10.002	4.557	9.486	5.34	8.722	5.892	7.783	6.187	6.761	6.261	5.788	6.168	4.68	6.021	3.686	5.533
Crit02_27	Castanopsis_sieboldii	model	Kuchierabu-Jima sample, 2011	1	0.1	0.97	2.842	4.186	3.68	3.449	4.471	3.072	5.484	2.851	6.469	2.823	7.454	2.851	8.485	3.109	9.406	3.523	9.903	4.149	9.544	5.061	8.688	5.641	7.648	6.037	6.534	6.119	5.503	5.963	4.536	5.659	3.634	4.978

## Sheet: PCA + GPA_R script
> library(geomorph)
> mydata<-read.table("japan_new.txt",header=TRUE,row.names=1,stringsAsFactors=FALSE)
> mydata
Species Class X1 Y1 X2 Y2 X3 Y3 X4
BAL_01 Canthidermis_maculata mimic 2.646 2.314 3.205 1.798 3.358 1.750 3.703
BAL_02 Canthidermis_maculata mimic 2.475 2.228 2.999 1.811 3.150 1.770 3.323
BAL_03 Canthidermis_maculata mimic 1.556 2.667 2.099 2.118 2.846 1.692 3.074
BAL_04 Canthidermis_maculata mimic 3.964 4.442 4.407 3.934 5.155 3.520 5.354
BAL_05 Canthidermis_maculata mimic 4.084 4.505 4.527 3.947 5.220 3.533 5.405
BAL_06 Canthidermis_maculata mimic 4.935 3.857 5.015 3.722 5.192 3.602 5.276
...
> gp<-factor(mydata[,1])
> gp
[1] Canthidermis_maculata Canthidermis_maculata Canthidermis_maculata
[4] Canthidermis_maculata Canthidermis_maculata Canthidermis_maculata
[7] Canthidermis_maculata Canthidermis_maculata Canthidermis_maculata
[10] Canthidermis_maculata Canthidermis_maculata Canthidermis_maculata
[13] Canthidermis_maculata Canthidermis_maculata Canthidermis_maculata
[16] Canthidermis_maculata Canthidermis_maculata Canthidermis_maculata
...
> landdata<-arrayspecs(mydata[,3:ncol(mydata)],16,2)
> landdata
, , BAL_01
[,1] [,2]
[1,] 2.646 2.314
[2,] 3.205 1.798
[3,] 3.358 1.750
[4,] 3.703 1.572
[5,] 4.336 1.770
[6,] 3.895 1.875
[7,] 4.333 2.206
....
> Y.gpa<-gpagen(landdata)
> col.gp<-c(rep("white",24),rep("red",19),rep("yellow",20),rep("Green",16),rep("Darkgreen",27))
> col.gp
[1] "white" "white" "white" "white" "white" "white"
[7] "white" "white" "white" "white" "white" "white"
[13] "white" "white" "white" "white" "white" "white"
[19] "white" "white" "white" "white" "white" "white"
[25] "red" "red" "red" "red" "red" "red"
[31] "red" "red" "red" "red" "red" "red"
[37] "red" "red" "red" "red" "red" "red"
...
> plotTangentSpace(Y.gpa$coords, groups=col.gp)
Importance of components:
PC1 PC2 PC3 PC4 PC5 PC6 PC7
Standard deviation 0.1804 0.1345 0.07290 0.04789 0.03118 0.02678 0.02378
Proportion of Variance 0.5159 0.2868 0.08427 0.03636 0.01542 0.01137 0.00896
Cumulative Proportion 0.5159 0.8027 0.88698 0.92334 0.93876 0.95013 0.95909
PC8 PC9 PC10 PC11 PC12 PC13 PC14
Standard deviation 0.02201 0.01916 0.01695 0.01607 0.01365 0.01283 0.01164
Proportion of Variance 0.00768 0.00582 0.00456 0.00409 0.00296 0.00261 0.00215
Cumulative Proportion 0.96677 0.97259 0.97715 0.98124 0.98420 0.98681 0.98896
PC15 PC16 PC17 PC18 PC19 PC20
Standard deviation 0.01118 0.009777 0.00954 0.008219 0.007839 0.007125
Proportion of Variance 0.00198 0.001520 0.00144 0.001070 0.000970 0.000800
Cumulative Proportion 0.99094 0.992450 0.99390 0.994970 0.995940 0.996750
PC21 PC22 PC23 PC24 PC25 PC26
Standard deviation 0.00669 0.006144 0.005722 0.005303 0.004835 0.003834
Proportion of Variance 0.00071 0.000600 0.000520 0.000450 0.000370 0.000230
Cumulative Proportion 0.99746 0.998050 0.998570 0.999020 0.999390 0.999620
PC27 PC28 PC29 PC30 PC31 PC32
Standard deviation 0.003606 0.003284 6.6e-16 4.349e-16 4.631e-17 3.718e-17
Proportion of Variance 0.000210 0.000170 0.0e+00 0.000e+00 0.000e+00 0.000e+00
Cumulative Proportion 0.999830 1.000000 1.0e+00 1.000e+00 1.000e+00 1.000e+00
> procD.lm(two.d.array(Y.gpa$coords)~gp)
Type I (Sequential) Sums of Squares and Cross-products
Randomization of Raw Values used
df SS MS Rsq F Z P.value
gp 7 4.6496 0.66422 0.70211 32.997 9.5191 0.001
Residuals 98 1.9727 0.02013
Total 105 6.6223

## Sheet: ANCOVA_R script
> data<-read.csv("dataset_S2.csv",header=T)
> data
ID type BA SL
1 Canthidermis mimetic 0.89 5.12
2 Canthidermis mimetic 0.76 4.23
3 Canthidermis mimetic 0.81 4.66
4 Canthidermis mimetic 0.78 4.42
...
> plot(data$TL,data$BA,type="n",xlab="Standard Length (cm)",ylab="Relative Body Area")
> text(data$TL,data$BA,as.character(data$ID))
> g <- lm(BA ~ TL+type:type, data=data)
> summary(g)
Call:
lm(formula = BA ~ TL + type:type, data = data)
Residuals:
Min 1Q Median 3Q Max
-0.46054 -0.09756 -0.03029 0.13267 0.39451
Coefficients:
Estimate Std. Error t value Pr(>|t|)
(Intercept) 0.01854 0.03797 0.488 0.626
TL 0.13279 0.01011 13.138 < 2e-16 ***
typemodel 0.22255 0.03478 6.400 5.69e-09 ***
---
Signif. codes: 0 ‘***’ 0.001 ‘**’ 0.01 ‘*’ 0.05 ‘.’ 0.1 ‘ ’ 1
Residual standard error: 0.1667 on 96 degrees of freedom
Multiple R-squared: 0.6573
Adjusted R-squared: 0.6502
F-statistic: 92.06 on 2 and 96 DF, p-value: < 2.2e-16
> abline(0.01854,0.13279)
> abline(0.01854+0.22255,0.13279,lty=2)

## Sheet: LDA_R script
> library(MASS)
> ldaout<-lda(ID~TL+BA, data)
> ldaout
Call:
lda(ID ~ TL + BA, data =data)
Prior probabilities of groups:
Acer Canthidermis Castanopsis Lobotes Nageia Neolitsea
0.06060606 0.17171717 0.14141414 0.20202020 0.10101010 0.13131313
Platax
0.19191919
Group means:
SL BA
Acer 3.251667 0.8900000
Canthidermis 3.150588 0.5011765
Castanopsis 1.322143 0.2207143
Lobotes 3.889500 0.4955000
Nageia 3.229000 0.7760000
Neolitsea 1.967692 0.5315385
Platax 2.053158 0.2752632
Coefficients of linear discriminants:
LD1 LD2
SL -0.8042878 0.7352789
BA 7.7538697 -0.6837296
Proportion of trace:
LD1 LD2
0.808 0.192
> ldapred<-predict(ldaout,data)
> ldapred
$class
[1] Nageia Canthidermis Canthidermis Canthidermis Canthidermis
[6] Platax Platax Platax Platax Platax
[11] Canthidermis Nageia Platax Platax Neolitsea
[16] Canthidermis Platax Platax Platax Platax
[21] Platax Nageia Neolitsea Platax Platax
[26] Platax Platax Platax Canthidermis Platax
[31] Platax Platax Platax Platax Platax
[36] Platax Platax Platax Platax Neolitsea
[41] Castanopsis Platax Lobotes Lobotes Lobotes
[46] Lobotes Platax Lobotes Lobotes Lobotes
[51] Lobotes Lobotes Lobotes Platax Lobotes
[56] Platax Platax Lobotes Nageia Nageia
[61] Acer Nageia Nageia Nageia Nageia
[66] Nageia Nageia Nageia Neolitsea Nageia
[71] Acer Nageia Neolitsea Neolitsea Neolitsea
[76] Neolitsea Neolitsea Neolitsea Neolitsea Neolitsea
[81] Neolitsea Neolitsea Neolitsea Neolitsea Platax
[86] Platax Platax Platax Platax Platax
[91] Canthidermis Platax Platax Platax Platax
[96] Platax Platax Platax Platax
Levels: Acer Canthidermis Castanopsis Lobotes Nageia Neolitsea Platax
$posterior
Acer Canthidermis Castanopsis Lobotes Nageia
1 6.877036e-02 0.276513962 8.548735e-03 0.1750158443 3.142092e-01
2 3.745739e-02 0.318472837 2.321091e-02 0.1782553597 2.128921e-01
3 4.060247e-02 0.322273365 1.647741e-02 0.2049292222 2.264356e-01
4 3.742736e-02 0.323835412 2.037809e-02 0.1939173754 2.139511e-01
5 3.890597e-02 0.314654480 2.306198e-02 0.1729220039 2.178708e-01
6 1.626621e-05 0.100731336 3.609398e-01 0.0891716905 6.406274e-04
7 1.584524e-05 0.126312531 2.848412e-01 0.1473298842 6.737280e-04
8 1.521407e-05 0.130238541 2.709891e-01 0.1607634619 6.608938e-04
9 2.190113e-05 0.141337714 2.626316e-01 0.1672264265 8.754293e-04
10 8.769213e-06 0.110879195 2.950253e-01 0.1397208894 4.271432e-04
...
> ldatable<-table(ldaclass,data$ID)
> ldatable
ldaclass Acer Canthidermis Castanopsis Lobotes Nageia Neolitsea Platax
Acer 1 0 0 0 1 0 0
Canthidermis 0 6 1 0 0 0 1
Castanopsis 0 0 0 1 0 0 0
Lobotes 0 0 0 11 1 0 0
Nageia 5 2 0 0 6 0 1
Neolitsea 0 1 0 1 1 12 1
Platax 0 8 13 7 1 1 16
> accur<-sum(diag(ldatable))/sum(ldatable)*100
> accur
[1] 52.52525
